# Supplementary material for: Mitochondria-Targeted Antioxidant SkQ1 Prevents the Development of Experimental Colitis in Mice and Impairment of the Barrier Function of the Intestinal Epithelium
Source: Cells. 2022 Oct 31;11(21):3441. doi: 10.3390/cells11213441 (PMC9659222; doi:10.3390/cells11213441)
Supplement: Supplementary file 1 [file cells-11-03441-s001.zip]

Archive with 1 entries (1 files):
- cells-1960994-supplementary.pdf
